# Supplementary material for: Amaranthus graecizans L. Mitigates Hyperlipidemia-Induced Nonalcoholic Fatty Liver Disease in Experimental Rats: Future Pharmaceuticals
Source: Pharmaceuticals (Basel). 2025 Aug 13;18(8):1196. doi: 10.3390/ph18081196 (PMC12389473; doi:10.3390/ph18081196)
Supplement: Supplementary file 1 [file pharmaceuticals-18-01196-s001.zip]

Archive with 1 entries (1 files):
- pharmaceuticals-3777098-supplementary.pdf
